# Supplementary material for: Efficacy and Durability of Dolutegravir- or Darunavir-Based Regimens in ART-Naïve AIDS- or Late-Presenting HIV-Infected Patients
Source: Viruses. 2023 May 8;15(5):1123. doi: 10.3390/v15051123 (PMC10224150; doi:10.3390/v15051123)
Supplement: Supplementary file 1 [file viruses-15-01123-s001.zip]

Archive with 1 entries (1 files):
- viruses-2347318-supplementary.pdf
